# Supplementary material for: Two new species of the genus Tsauria Koçak & Kemal (Hemiptera, Fulgoromorpha, Cixiidae) from China, with descriptions of female genitalia of three species
Source: Zookeys. 2019 Jun 13;855:55–69. doi: 10.3897/zookeys.855.34024 (PMC6586668; doi:10.3897/zookeys.855.34024)
Supplement: XML Treatment for Tsauria [file zookeys.855.34024-treatment1.xml]

<!DOCTYPE tp:taxon-treatment
  PUBLIC "-//TaxonX//DTD Taxonomic Treatment Publishing DTD v0 20100105//EN" "tax-treatment-NSO.dtd">
<tp:taxon-treatment xmlns:tp="http://www.plazi.org/taxpub"><tp:treatment-meta><kwd-group><label>Taxon classification</label><kwd><named-content xmlns:xlink="http://www.w3.org/1999/xlink" content-type="kingdom">Animalia</named-content></kwd><kwd><named-content xmlns:xlink="http://www.w3.org/1999/xlink" content-type="order">Hemiptera</named-content></kwd><kwd><named-content xmlns:xlink="http://www.w3.org/1999/xlink" content-type="family">Cixiidae</named-content></kwd></kwd-group><mixed-citation publication-type="journal"><person-group><name><surname>Zhi</surname><given-names>Yan</given-names></name><name><surname>Zhang</surname><given-names>Pei</given-names></name><name><surname>Yang</surname><given-names>Lin</given-names></name><name><surname>Chen</surname><given-names>Xiang-sheng</given-names></name></person-group><article-title>Two new species of the genus <italic><tp:taxon-name><tp:taxon-name-part taxon-name-part-type="genus" reg="Tsauria">Tsauria</tp:taxon-name-part></tp:taxon-name></italic> Koçak &amp; Kemal (<tp:taxon-name><tp:taxon-name-part taxon-name-part-type="order">Hemiptera</tp:taxon-name-part></tp:taxon-name>, <tp:taxon-name><tp:taxon-name-part taxon-name-part-type="infraorder">Fulgoromorpha</tp:taxon-name-part></tp:taxon-name>, <tp:taxon-name><tp:taxon-name-part taxon-name-part-type="family">Cixiidae</tp:taxon-name-part></tp:taxon-name>) from China, with descriptions of female genitalia of three species</article-title><source>Zookeys</source><day>13</day><month>6</month><year>2019</year><volume>855</volume><fpage>55</fpage><lpage>69</lpage><pub-id pub-id-type="doi">10.3897/zookeys.855.34024</pub-id></mixed-citation></tp:treatment-meta><tp:nomenclature><tp:taxon-name>
            <tp:taxon-name-part taxon-name-part-type="genus" reg="Tsauria">Tsauria</tp:taxon-name-part>
          </tp:taxon-name><tp:taxon-authority>Koçak &amp; Kemal, 2009</tp:taxon-authority><tp:nomenclature-citation-list><tp:nomenclature-citation><tp:taxon-name>
                <tp:taxon-name-part taxon-name-part-type="genus" reg="Discophorellus">Discophorellus</tp:taxon-name-part>
              </tp:taxon-name><comment>Tsaur &amp; Hsu, 1991: 21; <xref ref-type="bibr" rid="B8">Zhang and Chen 2011</xref>: 60.</comment></tp:nomenclature-citation><tp:nomenclature-citation><tp:taxon-name>
                <tp:taxon-name-part taxon-name-part-type="genus" reg="Tsauria">Tsauria</tp:taxon-name-part>
              </tp:taxon-name><comment>Koçak &amp; Kemal, 2009: 6 for <tp:taxon-name><tp:taxon-name-part taxon-name-part-type="genus" reg="Discophorellus">Discophorellus</tp:taxon-name-part></tp:taxon-name> Tsaur &amp; Hsu, 1991, nec Wibmer &amp; O’Brien, 1986; <xref ref-type="bibr" rid="B7">Xing and Chen 2014</xref>: 149.</comment></tp:nomenclature-citation></tp:nomenclature-citation-list></tp:nomenclature><tp:treatment-sec sec-type="type species" id="SECID0ERKAC"><title>Type species.</title><p><italic><tp:taxon-name><tp:taxon-name-part taxon-name-part-type="genus" reg="Discophorellus">Discophorellus</tp:taxon-name-part><tp:taxon-name-part taxon-name-part-type="species" reg="major">major</tp:taxon-name-part></tp:taxon-name></italic> Tsaur &amp; Hsu, 1991, by original designation. For the relationship and diagnosis of <italic><tp:taxon-name><tp:taxon-name-part taxon-name-part-type="genus" reg="Tsauria">Tsauria</tp:taxon-name-part></tp:taxon-name></italic> see <xref ref-type="bibr" rid="B6">Tsaur et al. (1991</xref>: 21) and <xref ref-type="bibr" rid="B8">Zhang and Chen (2011</xref>: 60).</p></tp:treatment-sec><tp:treatment-sec sec-type="distribution" id="SECID0ERLAC"><title>Distribution.</title><p>Oriental region (China).</p><!--PageBreak --><sec sec-type="Key to species (males) of Tsauria (revised from Zhang and Chen 2011)" id="SECID0EXLAC"><title>Key to species (males) of <italic><tp:taxon-name><tp:taxon-name-part taxon-name-part-type="genus" reg="Tsauria">Tsauria</tp:taxon-name-part></tp:taxon-name></italic> (revised from <xref ref-type="bibr" rid="B8">Zhang and Chen 2011</xref>)</title><table-wrap content-type="key" position="anchor" orientation="portrait"><table id="TID0EGGAC" rules="all"><tbody><tr><td rowspan="1" colspan="1">1</td><td rowspan="1" colspan="1">Ventral margin of aedeagal periandrium with an extremely long spinose process, which is the longest of all spinose processes of periandrium (Figs <xref ref-type="fig" rid="F5">46–49</xref>)</td><td rowspan="1" colspan="1">
                      <bold><italic><tp:taxon-name><tp:taxon-name-part taxon-name-part-type="genus" reg="Tsauria">T.</tp:taxon-name-part><tp:taxon-name-part taxon-name-part-type="species" reg="longispina">longispina</tp:taxon-name-part></tp:taxon-name></italic> sp. nov.</bold>
                    </td></tr><tr><td rowspan="1" colspan="1">–</td><td rowspan="1" colspan="1">Spinose process on ventral margin of aedeagal periandrium not the longest of periandrium</td><td rowspan="1" colspan="1">
                      <bold>2</bold>
                    </td></tr><tr><td rowspan="1" colspan="1">2</td><td rowspan="1" colspan="1">Ventral margin of aedeagal periandrium with an extremely short spinose process, which is the shortest of all spinose processes of periandrium (Figs <xref ref-type="fig" rid="F2">13–16</xref>)</td><td rowspan="1" colspan="1">
                      <bold><italic><tp:taxon-name><tp:taxon-name-part taxon-name-part-type="genus" reg="Tsauria">T.</tp:taxon-name-part><tp:taxon-name-part taxon-name-part-type="species" reg="brevispina">brevispina</tp:taxon-name-part></tp:taxon-name></italic> sp. nov.</bold>
                    </td></tr><tr><td rowspan="1" colspan="1">–</td><td rowspan="1" colspan="1">Spinose process on ventral margin of aedeagal periandrium not the shortest of periandrium</td><td rowspan="1" colspan="1">
                      <bold>3</bold>
                    </td></tr><tr><td rowspan="1" colspan="1">3</td><td rowspan="1" colspan="1">Forewings with r-m cross-vein and apical cells yellowish brown (<xref ref-type="bibr" rid="B8">Zhang and Chen 2011</xref>: Fig. <xref ref-type="fig" rid="F4">36</xref>); medioventral process of pygofer papillary in ventral view, with bristles at apex (<xref ref-type="bibr" rid="B8">Zhang and Chen 2011</xref>: Fig. <xref ref-type="fig" rid="F2">5</xref>)</td><td rowspan="1" colspan="1">
                      <bold><italic><tp:taxon-name>
                            <tp:taxon-name-part taxon-name-part-type="genus" reg="Tsauria">T.</tp:taxon-name-part>
                            <tp:taxon-name-part taxon-name-part-type="species" reg="cehengensis">cehengensis</tp:taxon-name-part>
                          </tp:taxon-name></italic></bold>
                    </td></tr><tr><td rowspan="1" colspan="1">–</td><td rowspan="1" colspan="1">Forewings with r-m cross-vein and apical cells black; medioventral process of pygofer sub-triangular in ventral view, rounded and smooth at apex (<xref ref-type="bibr" rid="B6">Tsaur et al. 1991</xref>: Fig. <xref ref-type="fig" rid="F2">10E</xref>)</td><td rowspan="1" colspan="1">
                      <bold><italic><tp:taxon-name>
                            <tp:taxon-name-part taxon-name-part-type="genus" reg="Tsauria">T.</tp:taxon-name-part>
                            <tp:taxon-name-part taxon-name-part-type="species" reg="major">major</tp:taxon-name-part>
                          </tp:taxon-name></italic></bold>
                    </td></tr></tbody></table></table-wrap></sec><sec sec-type="Key to species (females) of Tsauria (except for T. major)" id="SECID0ESBAE"><title>Key to species (females) of <italic><tp:taxon-name><tp:taxon-name-part taxon-name-part-type="genus" reg="Tsauria">Tsauria</tp:taxon-name-part></tp:taxon-name></italic> (except for <italic><tp:taxon-name><tp:taxon-name-part taxon-name-part-type="genus" reg="Tsauria">T.</tp:taxon-name-part><tp:taxon-name-part taxon-name-part-type="species" reg="major">major</tp:taxon-name-part></tp:taxon-name></italic>)</title><table-wrap content-type="key" position="anchor" orientation="portrait"><table id="TID0EZKAC" rules="all"><tbody><tr><td rowspan="1" colspan="1">1</td><td rowspan="1" colspan="1">Wax plate divided by median keel (Fig. <xref ref-type="fig" rid="F6">53</xref>)</td><td rowspan="1" colspan="1">
                      <bold><italic><tp:taxon-name><tp:taxon-name-part taxon-name-part-type="genus" reg="Tsauria">T.</tp:taxon-name-part><tp:taxon-name-part taxon-name-part-type="species" reg="longispina">longispina</tp:taxon-name-part></tp:taxon-name></italic> sp. nov.</bold>
                    </td></tr><tr><td rowspan="1" colspan="1">–</td><td rowspan="1" colspan="1">Wax plate widened laterally and without median keel</td><td rowspan="1" colspan="1">
                      <bold>2</bold>
                    </td></tr><tr><td rowspan="1" colspan="1">2</td><td rowspan="1" colspan="1">The length of posterior vagina (Figs <xref ref-type="fig" rid="F4">34–35</xref>) equal to the width. Sclerites in ventral view mainly concentrated in the middle area and the ones in dorsal view mainly concentrated on left side. Gonapophysis IX (Fig. <xref ref-type="fig" rid="F4">32</xref>) with two middle teeth, denticulate portion with one small rounded odontoid</td><td rowspan="1" colspan="1">
                      <bold><italic><tp:taxon-name>
                            <tp:taxon-name-part taxon-name-part-type="genus" reg="Tsauria">T.</tp:taxon-name-part>
                            <tp:taxon-name-part taxon-name-part-type="species" reg="cehengensis">cehengensis</tp:taxon-name-part>
                          </tp:taxon-name></italic></bold>
                    </td></tr><tr><td rowspan="1" colspan="1">–</td><td rowspan="1" colspan="1">Posterior vagina (Figs <xref ref-type="fig" rid="F3">24–25</xref>) elongate, with sclerites dispersed both in ventral and dorsal view. Gonapophysis IX (Fig. <xref ref-type="fig" rid="F3">22</xref>) with one middle tooth, denticulate portion degenerated</td><td rowspan="1" colspan="1">
                      <bold><italic><tp:taxon-name><tp:taxon-name-part taxon-name-part-type="genus" reg="Tsauria">T.</tp:taxon-name-part><tp:taxon-name-part taxon-name-part-type="species" reg="brevispina">brevispina</tp:taxon-name-part></tp:taxon-name></italic> sp. nov.</bold>
                    </td></tr></tbody></table></table-wrap></sec></tp:treatment-sec><tp:treatment-sec><!--Section generated to contain objects referenced in tp:taxon-treatment.--><fig id="F5" position="float" orientation="portrait"><label>Figures 38–49.</label><caption><p><italic><tp:taxon-name><tp:taxon-name-part taxon-name-part-type="genus" reg="Tsauria">Tsauria</tp:taxon-name-part><tp:taxon-name-part taxon-name-part-type="species" reg="longispina">longispina</tp:taxon-name-part></tp:taxon-name></italic> sp. nov., male <bold>38</bold> head and thorax, dorsal view <bold>39</bold> face, ventral view <bold>40</bold> head, top view <bold>41</bold> forewing <bold>42</bold> genitalia, lateral view <bold>43</bold> pygofer and gonostyli, ventral view <bold>44</bold> anal segment, dorsal view <bold>45</bold> gonostyli, inner lateral view <bold>46</bold> aedeagus, right side <bold>47</bold> aedeagus, left side <bold>48</bold> aedeagus, dorsal view <bold>49</bold> aedeagus, ventral view. Scale bars: 0.5 mm (<bold>38–40, 42–49</bold>); 1.0 mm <bold>(41</bold>).</p></caption><graphic xmlns:xlink="http://www.w3.org/1999/xlink" xlink:href="zookeys-855-055-g005.jpg" position="float" orientation="portrait" xlink:type="simple" id="oo_310005.jpg"/></fig><fig id="F2" position="float" orientation="portrait"><label>Figures 5–16.</label><caption><p><italic><tp:taxon-name><tp:taxon-name-part taxon-name-part-type="genus" reg="Tsauria">Tsauria</tp:taxon-name-part><tp:taxon-name-part taxon-name-part-type="species" reg="brevispina">brevispina</tp:taxon-name-part></tp:taxon-name></italic> sp. nov., male <bold>5</bold> head and thorax, dorsal view <bold>6</bold> face, ventral view <bold>7</bold> head, top view <bold>8</bold> forewing <bold>9</bold> genitalia, lateral view <bold>10</bold> pygofer and gonostyli, ventral view <bold>11</bold> anal segment, dorsal view <bold>12</bold> gonostyli, inner lateral view <bold>13</bold> aedeagus, right side <bold>14</bold> aedeagus, left side <bold>15</bold> aedeagus, dorsal view <bold>16</bold> aedeagus, ventral view. Scale bars: 0.5 mm (<bold>5–7, 9–16</bold>); 1.0 mm <bold>(8</bold>).</p></caption><graphic xmlns:xlink="http://www.w3.org/1999/xlink" xlink:href="zookeys-855-055-g002.jpg" position="float" orientation="portrait" xlink:type="simple" id="oo_310002.jpg"/></fig><fig id="F4" position="float" orientation="portrait"><label>Figures 27–37.</label><caption><p><italic><tp:taxon-name><tp:taxon-name-part taxon-name-part-type="genus" reg="Tsauria">Tsauria</tp:taxon-name-part><tp:taxon-name-part taxon-name-part-type="species" reg="cehengensis">cehengensis</tp:taxon-name-part></tp:taxon-name></italic> (Zhang &amp; Chen, 2011) <bold>27–36</bold>, female <bold>27</bold> genitalia, lateral view <bold>28</bold> genitalia, ventral view <bold>29</bold> anal segment, dorsal view <bold>30</bold> tergite IX, caudal view <bold>31</bold> gonapophysis VIII and gonocoxa VIII, dorsal view <bold>32</bold> gonapophysis IX, lateral view <bold>33</bold> gonoplac, inner lateral view <bold>34</bold> posterior vagina, ventral view <bold>35</bold> posterior vagina, dorsal view <bold>36</bold> internal genitalia <bold>37</bold> head, top view, male. Scale bars: 0.5 mm.</p></caption><graphic xmlns:xlink="http://www.w3.org/1999/xlink" xlink:href="zookeys-855-055-g004.jpg" position="float" orientation="portrait" xlink:type="simple" id="oo_310004.jpg"/></fig><fig id="F6" position="float" orientation="portrait"><label>Figures 50–59.</label><caption><p><italic><tp:taxon-name><tp:taxon-name-part taxon-name-part-type="genus" reg="Tsauria">Tsauria</tp:taxon-name-part><tp:taxon-name-part taxon-name-part-type="species" reg="longispina">longispina</tp:taxon-name-part></tp:taxon-name></italic> sp. nov., female <bold>50</bold> genitalia, lateral view <bold>51</bold> genitalia, ventral view <bold>52</bold> anal segment, dorsal view <bold>53</bold> tergite IX, caudal view <bold>54</bold> gonapophysis VIII and gonocoxa VIII, dorsal view <bold>55</bold> gonapophysis IX, lateral view <bold>56</bold> gonoplac, inner lateral view <bold>57</bold> posterior vagina, ventral view <bold>58</bold> posterior vagina, dorsal view <bold>59</bold> internal genitalia. Scale bars: 0.5 mm.</p></caption><graphic xmlns:xlink="http://www.w3.org/1999/xlink" xlink:href="zookeys-855-055-g006.jpg" position="float" orientation="portrait" xlink:type="simple" id="oo_310006.jpg"/></fig><fig id="F3" position="float" orientation="portrait"><label>Figures 17–26.</label><caption><p><italic><tp:taxon-name><tp:taxon-name-part taxon-name-part-type="genus" reg="Tsauria">Tsauria</tp:taxon-name-part><tp:taxon-name-part taxon-name-part-type="species" reg="brevispina">brevispina</tp:taxon-name-part></tp:taxon-name></italic> sp. nov., female <bold>17</bold> genitalia, lateral view <bold>18</bold> genitalia, ventral view <bold>19</bold> anal segment, dorsal view <bold>20</bold> tergite IX, caudal view <bold>21</bold> gonapophysis VIII and gonocoxa VIII, dorsal view <bold>22</bold> gonapophysis IX, lateral view <bold>23</bold> gonoplac, inner lateral view <bold>24</bold> posterior vagina, ventral view <bold>25</bold> posterior vagina, dorsal view <bold>26</bold> internal genitalia. Scale bars: 0.5 mm.</p></caption><graphic xmlns:xlink="http://www.w3.org/1999/xlink" xlink:href="zookeys-855-055-g003.jpg" position="float" orientation="portrait" xlink:type="simple" id="oo_310003.jpg"/></fig></tp:treatment-sec><ref-list><ref id="B8"><mixed-citation xmlns:xlink="http://www.w3.org/1999/xlink" xlink:type="simple"><person-group><name name-style="western"><surname>Zhang</surname><given-names>P</given-names></name><name name-style="western"><surname>Chen</surname><given-names>XS</given-names></name></person-group> (<year>2011</year>) <article-title>Two new species of the genus <italic><tp:taxon-name><tp:taxon-name-part taxon-name-part-type="genus">Discophorellus</tp:taxon-name-part></tp:taxon-name></italic> Tsaur &amp; Hsu (<tp:taxon-name><tp:taxon-name-part taxon-name-part-type="order">Hemiptera</tp:taxon-name-part></tp:taxon-name>: <tp:taxon-name><tp:taxon-name-part taxon-name-part-type="infraorder">Fulgoromorpha</tp:taxon-name-part></tp:taxon-name>: <tp:taxon-name><tp:taxon-name-part taxon-name-part-type="family">Cixiidae</tp:taxon-name-part></tp:taxon-name>: <tp:taxon-name>Cixiini</tp:taxon-name>) from Guizhou Province, China.</article-title><source>Zootaxa</source><volume>3105</volume>: <fpage>60</fpage>–<lpage>68</lpage>. <ext-link xlink:type="simple" ext-link-type="doi" xlink:href="10.11646/zootaxa.3105.1.3">https://doi.org/10.11646/zootaxa.3105.1.3</ext-link></mixed-citation></ref><ref id="B7"><mixed-citation xmlns:xlink="http://www.w3.org/1999/xlink" xlink:type="simple"><person-group><name name-style="western"><surname>Xing</surname><given-names>JC</given-names></name><name name-style="western"><surname>Chen</surname><given-names>XS</given-names></name></person-group> (<year>2014</year>) <article-title>Nomenclatural changes for the genus <italic><tp:taxon-name><tp:taxon-name-part taxon-name-part-type="genus">Discophorellus</tp:taxon-name-part></tp:taxon-name></italic> Tsaur &amp; Hsu, 1991 and new replacement name for <italic><tp:taxon-name><tp:taxon-name-part taxon-name-part-type="genus">Numata</tp:taxon-name-part></tp:taxon-name></italic> Matsumura, 1935 (<tp:taxon-name><tp:taxon-name-part taxon-name-part-type="order">Hemiptera</tp:taxon-name-part></tp:taxon-name>: <tp:taxon-name><tp:taxon-name-part taxon-name-part-type="infraorder">Fulgoromorpha</tp:taxon-name-part></tp:taxon-name>).</article-title><source>Zootaxa</source><volume>3856</volume>(<issue>1</issue>): <fpage>149</fpage>–<lpage>150</lpage>. <ext-link xlink:type="simple" ext-link-type="doi" xlink:href="10.11646/zootaxa.3856.1.8">https://doi.org/10.11646/zootaxa.3856.1.8</ext-link></mixed-citation></ref><ref id="B6"><mixed-citation xmlns:xlink="http://www.w3.org/1999/xlink" xlink:type="simple"><person-group><name name-style="western"><surname>Tsaur</surname><given-names>SC</given-names></name><name name-style="western"><surname>Hsu</surname><given-names>TC</given-names></name><name name-style="western"><surname>Stalle</surname><given-names>JV</given-names></name></person-group> (<year>1991</year>) <article-title><tp:taxon-name><tp:taxon-name-part taxon-name-part-type="family">Cixiidae</tp:taxon-name-part></tp:taxon-name> of Taiwan, Part V. <tp:taxon-name>Cixiini</tp:taxon-name> except <italic><tp:taxon-name><tp:taxon-name-part taxon-name-part-type="genus">Cixius</tp:taxon-name-part></tp:taxon-name></italic>.</article-title><source>Journal of Taiwan Museum</source><volume>44</volume>: <fpage>1</fpage>–<lpage>78</lpage>.</mixed-citation></ref></ref-list></tp:taxon-treatment>
