# Supplementary material for: Two new species of the genus Tsauria Koçak & Kemal (Hemiptera, Fulgoromorpha, Cixiidae) from China, with descriptions of female genitalia of three species
Source: Zookeys. 2019 Jun 13;855:55–69. doi: 10.3897/zookeys.855.34024 (PMC6586668; doi:10.3897/zookeys.855.34024)
Supplement: XML Treatment for Tsauria brevispina [file zookeys.855.34024-treatment2.xml]

<!DOCTYPE tp:taxon-treatment
  PUBLIC "-//TaxonX//DTD Taxonomic Treatment Publishing DTD v0 20100105//EN" "tax-treatment-NSO.dtd">
<tp:taxon-treatment xmlns:tp="http://www.plazi.org/taxpub"><tp:treatment-meta><kwd-group><label>Taxon classification</label><kwd><named-content xmlns:xlink="http://www.w3.org/1999/xlink" content-type="kingdom">Animalia</named-content></kwd><kwd><named-content xmlns:xlink="http://www.w3.org/1999/xlink" content-type="order">Hemiptera</named-content></kwd><kwd><named-content xmlns:xlink="http://www.w3.org/1999/xlink" content-type="family">Cixiidae</named-content></kwd></kwd-group><mixed-citation publication-type="journal"><person-group><name><surname>Zhi</surname><given-names>Yan</given-names></name><name><surname>Zhang</surname><given-names>Pei</given-names></name><name><surname>Yang</surname><given-names>Lin</given-names></name><name><surname>Chen</surname><given-names>Xiang-sheng</given-names></name></person-group><article-title>Two new species of the genus <italic><tp:taxon-name><tp:taxon-name-part taxon-name-part-type="genus" reg="Tsauria">Tsauria</tp:taxon-name-part></tp:taxon-name></italic> Koçak &amp; Kemal (<tp:taxon-name><tp:taxon-name-part taxon-name-part-type="order">Hemiptera</tp:taxon-name-part></tp:taxon-name>, <tp:taxon-name><tp:taxon-name-part taxon-name-part-type="infraorder">Fulgoromorpha</tp:taxon-name-part></tp:taxon-name>, <tp:taxon-name><tp:taxon-name-part taxon-name-part-type="family">Cixiidae</tp:taxon-name-part></tp:taxon-name>) from China, with descriptions of female genitalia of three species</article-title><source>Zookeys</source><day>13</day><month>6</month><year>2019</year><volume>855</volume><fpage>55</fpage><lpage>69</lpage><pub-id pub-id-type="doi">10.3897/zookeys.855.34024</pub-id></mixed-citation></tp:treatment-meta><tp:nomenclature><tp:taxon-name>
            <tp:taxon-name-part taxon-name-part-type="genus" reg="Tsauria">Tsauria</tp:taxon-name-part>
            <tp:taxon-name-part taxon-name-part-type="species" reg="brevispina">brevispina</tp:taxon-name-part>
            <object-id xmlns:xlink="http://www.w3.org/1999/xlink" content-type="zoobank" xlink:type="simple">http://zoobank.org/30979941-88CE-413C-9E3F-E4C2C1B1BDD1</object-id>
          </tp:taxon-name><tp:taxon-authority>Zhi &amp; Chen</tp:taxon-authority><tp:taxon-status xmlns:xlink="http://www.w3.org/1999/xlink" xlink:type="simple">sp. nov.</tp:taxon-status><xref ref-type="fig" rid="F1">Figs 1–2</xref><xref ref-type="fig" rid="F2">; 5–16</xref><xref ref-type="fig" rid="F3">, 17–26</xref></tp:nomenclature><tp:treatment-sec sec-type="type material" id="SECID0EVHAE"><title>Type material.</title><p>Holotype: ♂, <bold>China</bold>: Hubei, Luotian County, Dabieshan, 15 July 2010, Jun-qiang Ni; paratypes: 3♀♀, Hubei, Luotian County, Dabieshan, 15–17 July 2010, Jun-qiang Ni; 2♂♂5♀♀, Hubei, Luotian County, Dabieshan, Qingtaiguan, 2–3 July 2014, Mei-na Guo, Jian-kun Long, Zheng-xiang Zhou; 1♂2♀♀, Hubei, Luotian County, Dabieshan, Taohuachong, 23–28 June 2014, Mei-na Guo, Hai-yan Sun; 1♂1♀, Hubei, Luotian County, Dabieshan, Wujiashan, 27–29 June 2014, Mei-na Guo, Zheng-xiang Zhou; 5♂♂5♀♀, Guizhou, Tongren, Fanjingshan, Heihewan, 18 May 2013, Wei-cheng Yang, Yu-bo Zhang, Jian-kun Long; 1♂, Guizhou, Guiyang, Huaxi, Qingyan, 20 July 2012, Zhi-hua Fan.</p></tp:treatment-sec><tp:treatment-sec sec-type="description" id="SECID0E4HAE"><title>Description.</title><p>Body length: male 6.9–7.5 mm (<italic>n</italic> = 11), female 7.0–8.8 mm (<italic>n</italic> = 16).</p><p>Coloration. General color yellowish brown (Figs <xref ref-type="fig" rid="F1">1</xref>, <xref ref-type="fig" rid="F1">2</xref>, <xref ref-type="fig" rid="F2">5</xref>, <xref ref-type="fig" rid="F2">6</xref>). Eyes yellowish brown, ocelli yellow. Vertex, face, rostrum and pronotum yellowish brown, mesonotum brown. Forewing semi-translucent, yellowish brown, stigma yellowish brown, termination of forewing blackish brown. Hind tibiae and abdominal sternites yellowish brown.</p><fig id="F1" position="float" orientation="portrait"><label>Figures 1–4.</label><caption><p><italic><tp:taxon-name><tp:taxon-name-part taxon-name-part-type="genus" reg="Tsauria">Tsauria</tp:taxon-name-part><tp:taxon-name-part taxon-name-part-type="species" reg="brevispina">brevispina</tp:taxon-name-part></tp:taxon-name></italic> sp. nov., male <bold>1</bold> dorsal view <bold>2</bold> lateral view <bold>3–4</bold><italic><tp:taxon-name><tp:taxon-name-part taxon-name-part-type="genus" reg="Tsauria">Tsauria</tp:taxon-name-part><tp:taxon-name-part taxon-name-part-type="species" reg="longispina">longispina</tp:taxon-name-part></tp:taxon-name></italic> sp. nov., male <bold>3</bold> dorsal view <bold>4</bold> lateral view.</p></caption><graphic xmlns:xlink="http://www.w3.org/1999/xlink" xlink:href="zookeys-855-055-g001.jpg" position="float" orientation="portrait" xlink:type="simple" id="oo_310001.jpg"/></fig><fig id="F2" position="float" orientation="portrait"><label>Figures 5–16.</label><caption><p><italic><tp:taxon-name><tp:taxon-name-part taxon-name-part-type="genus" reg="Tsauria">Tsauria</tp:taxon-name-part><tp:taxon-name-part taxon-name-part-type="species" reg="brevispina">brevispina</tp:taxon-name-part></tp:taxon-name></italic> sp. nov., male <bold>5</bold> head and thorax, dorsal view <bold>6</bold> face, ventral view <bold>7</bold> head, top view <bold>8</bold> forewing <bold>9</bold> genitalia, lateral view <bold>10</bold> pygofer and gonostyli, ventral view <bold>11</bold> anal segment, dorsal view <bold>12</bold> gonostyli, inner lateral view <bold>13</bold> aedeagus, right side <bold>14</bold> aedeagus, left side <bold>15</bold> aedeagus, dorsal view <bold>16</bold> aedeagus, ventral view. Scale bars: 0.5 mm (<bold>5–7, 9–16</bold>); 1.0 mm <bold>(8</bold>).</p></caption><graphic xmlns:xlink="http://www.w3.org/1999/xlink" xlink:href="zookeys-855-055-g002.jpg" position="float" orientation="portrait" xlink:type="simple" id="oo_310002.jpg"/></fig><p>Head and thorax. Vertex (Figs <xref ref-type="fig" rid="F1">1</xref>, <xref ref-type="fig" rid="F2">5</xref>, <xref ref-type="fig" rid="F2">7</xref>) broad, 1.5 times wider than long; subapical carina with middle prominent into obtuse angle, median carina interrupted by subapical carina, with anterior portion complete, posterior portion only discernible at basal half. Frons (Fig. <xref ref-type="fig" rid="F2">6</xref>) 1.2 times as long as wide. Clypeus with median carina distinct and elevated throughout. Pronotum (Figs <xref ref-type="fig" rid="F1">1</xref>, <xref ref-type="fig" rid="F2">5</xref>) 1.9 times longer than vertex. Mesonotum 1.6 times longer than pronotum and vertex combined. Forewing (Fig. <xref ref-type="fig" rid="F2">8</xref>) 2.7 times longer than wide, with 13 apical and 7 subapical cells; RP 4 branches, MP with 5 terminals: MP<sub>11</sub>, MP<sub>12</sub>, MP<sub>2</sub>, MP<sub>3</sub>, and MP<sub>4</sub>, fork MP<sub>1</sub>+MP<sub>2</sub> basad of fork MP<sub>3</sub>+MP<sub>4</sub>. Hind tibia with 3‒5 lateral spines; chaetotaxy of hind tarsi: 8–9/10–11, second segment of hind tarsus with 7 platellae.</p><p>Male genitalia. Pygofer (Figs <xref ref-type="fig" rid="F2">9</xref>, <xref ref-type="fig" rid="F2">10</xref>) symmetrical, dorsal margin concave and U-shaped ventrally, widened towards apex; in lateral view, lateral lobes triangularly extended caudally. Medioventral process mastoid ventrally. Anal segment (Figs <xref ref-type="fig" rid="F2">9</xref>, <xref ref-type="fig" rid="F2">11</xref>) long tubular, symmetrical, 2.5 times longer than wide in dorsal view; anal style <!--PageBreak --><!--PageBreak --><!--PageBreak -->finger-like, not beyond anal segment. Gonostyli (Figs <xref ref-type="fig" rid="F2">9</xref>, <xref ref-type="fig" rid="F2">10</xref>, <xref ref-type="fig" rid="F2">12</xref>) in ventral view, symmetrical, widening towards apex, apical part extended, apical margin rounded; in lateral view, “L-shaped”. Aedeagus (Figs <xref ref-type="fig" rid="F2">13–16</xref>) in total with four processes. Spinose process on left side near apex of periandrium being the longest, straight, directed ventrocephalically; right side of periandrium with a medium-sized spinose process, strongly curved, directed dorsocaudally at apex; periandrium with a medium-sized spinose process positioning slightly to left side of its dorsal margin, directed right-ventrocephalically; ventral margin of aedeagal periandrium with an extremely short spinose process, which is the shortest of all spinose processes of periandrium, hooked, curved towards right side. Endosoma moderately sclerotized, simple, generally curving left.</p><p>Female genitalia. Tergite IX (Figs <xref ref-type="fig" rid="F3">17</xref>, <xref ref-type="fig" rid="F3">18</xref>, <xref ref-type="fig" rid="F3">20</xref>) moderately sclerotized, with a large nearly elliptical wax plate. Anal segment (Figs <xref ref-type="fig" rid="F3">17</xref>, <xref ref-type="fig" rid="F3">19</xref>) rectangle, 2.2 times longer than wide in dorsal view. Gonapophysis VIII (Fig. <xref ref-type="fig" rid="F3">21</xref>) elongate, and slightly curved upwards. Gonapophysis IX (Fig. <xref ref-type="fig" rid="F3">22</xref>) with one middle tooth, denticulate portion degenerated. Gonoplac (Fig. <xref ref-type="fig" rid="F3">23</xref>) rod-like, 3.7 times longer than wide in lateral view. Posterior vagina (Figs <xref ref-type="fig" rid="F3">24</xref>, <xref ref-type="fig" rid="F3">25</xref>) elongate, with many small round, oval and oblong sclerites both in ventral and dorsal view, dispersed. Base with several relatively large sclerites, and the middle area with a longitudinally oblong sclerite in ventral view; at basal each lateral side with several relatively large sclerites respectively in dorsal view. Internal genitalia as shown in Fig. <xref ref-type="fig" rid="F3">26</xref>.</p><fig id="F3" position="float" orientation="portrait"><label>Figures 17–26.</label><caption><p><italic><tp:taxon-name><tp:taxon-name-part taxon-name-part-type="genus" reg="Tsauria">Tsauria</tp:taxon-name-part><tp:taxon-name-part taxon-name-part-type="species" reg="brevispina">brevispina</tp:taxon-name-part></tp:taxon-name></italic> sp. nov., female <bold>17</bold> genitalia, lateral view <bold>18</bold> genitalia, ventral view <bold>19</bold> anal segment, dorsal view <bold>20</bold> tergite IX, caudal view <bold>21</bold> gonapophysis VIII and gonocoxa VIII, dorsal view <bold>22</bold> gonapophysis IX, lateral view <bold>23</bold> gonoplac, inner lateral view <bold>24</bold> posterior vagina, ventral view <bold>25</bold> posterior vagina, dorsal view <bold>26</bold> internal genitalia. Scale bars: 0.5 mm.</p></caption><graphic xmlns:xlink="http://www.w3.org/1999/xlink" xlink:href="zookeys-855-055-g003.jpg" position="float" orientation="portrait" xlink:type="simple" id="oo_310003.jpg"/></fig></tp:treatment-sec><tp:treatment-sec sec-type="distribution" id="SECID0EKRAE"><title>Distributions.</title><p>China (Guizhou, Hubei).</p></tp:treatment-sec><tp:treatment-sec sec-type="etymology" id="SECID0EPRAE"><title>Etymology.</title><p>The specific name is derived from the Latin prefixes “<italic>brevi</italic>” and noun “<italic>spina</italic>”, referring to the ventral margin of aedeagal periandrium with an extremely short spinose process, which is the shortest of all spinose processes of the periandrium.</p></tp:treatment-sec><tp:treatment-sec sec-type="remarks" id="SECID0EZRAE"><title>Remarks.</title><p>Male genitalia of <italic><tp:taxon-name><tp:taxon-name-part taxon-name-part-type="genus" reg="Tsauria">T.</tp:taxon-name-part><tp:taxon-name-part taxon-name-part-type="species" reg="brevispina">brevispina</tp:taxon-name-part></tp:taxon-name></italic> sp. nov. is similar to <italic><tp:taxon-name><tp:taxon-name-part taxon-name-part-type="genus" reg="Tsauria">T.</tp:taxon-name-part><tp:taxon-name-part taxon-name-part-type="species" reg="cehengensis">cehengensis</tp:taxon-name-part></tp:taxon-name></italic> (Zhang &amp; Chen), but differs in: (1) spinose process on ventral margin of periandrium being the shortest of all spinose processes of periandrium (in <italic><tp:taxon-name><tp:taxon-name-part taxon-name-part-type="genus" reg="Tsauria">T.</tp:taxon-name-part><tp:taxon-name-part taxon-name-part-type="species" reg="cehengensis">cehengensis</tp:taxon-name-part></tp:taxon-name></italic>, not the shortest one); (2) spinose process on left side near apex of periandrium being the longest, straight (in <italic><tp:taxon-name><tp:taxon-name-part taxon-name-part-type="genus" reg="Tsauria">T.</tp:taxon-name-part><tp:taxon-name-part taxon-name-part-type="species" reg="cehengensis">cehengensis</tp:taxon-name-part></tp:taxon-name></italic>, spinose process in the same position being the shortest, basal two-thirds stout and apical third arc-shaped curved); (3) medioventral process without bristles at apex (the latter with bristles); (4) forewing with 13 apical cells (the latter with 12 apical cells).</p><p>Female genitalia of <italic><tp:taxon-name><tp:taxon-name-part taxon-name-part-type="genus" reg="Tsauria">T.</tp:taxon-name-part><tp:taxon-name-part taxon-name-part-type="species" reg="brevispina">brevispina</tp:taxon-name-part></tp:taxon-name></italic> sp. nov. is similar to <italic><tp:taxon-name><tp:taxon-name-part taxon-name-part-type="genus" reg="Tsauria">T.</tp:taxon-name-part><tp:taxon-name-part taxon-name-part-type="species" reg="cehengensis">cehengensis</tp:taxon-name-part></tp:taxon-name></italic> (Zhang &amp; Chen), but differs in: (1) posterior vagina elongate (in <italic><tp:taxon-name><tp:taxon-name-part taxon-name-part-type="genus" reg="Tsauria">T.</tp:taxon-name-part><tp:taxon-name-part taxon-name-part-type="species" reg="cehengensis">cehengensis</tp:taxon-name-part></tp:taxon-name></italic>, the length of posterior vagina equal to the width); (2) sclerites dispersed both in ventral and dorsal view (in <italic><tp:taxon-name><tp:taxon-name-part taxon-name-part-type="genus" reg="Tsauria">T.</tp:taxon-name-part><tp:taxon-name-part taxon-name-part-type="species" reg="cehengensis">cehengensis</tp:taxon-name-part></tp:taxon-name></italic>, sclerites in ventral view mainly concentrated in the middle area and the ones in dorsal view mainly concentrated in left side); (3) Gonapophysis IX with one middle tooth, denticulate portion degenerated (in <italic><tp:taxon-name><tp:taxon-name-part taxon-name-part-type="genus" reg="Tsauria">T.</tp:taxon-name-part><tp:taxon-name-part taxon-name-part-type="species" reg="cehengensis">cehengensis</tp:taxon-name-part></tp:taxon-name></italic>, Gonapophysis IX with two middle teeth, denticulate portion with one small rounded odontoid).</p><!--PageBreak --><!--PageBreak --></tp:treatment-sec></tp:taxon-treatment>
