# Supplementary material for: Two new species of the genus Tsauria Koçak & Kemal (Hemiptera, Fulgoromorpha, Cixiidae) from China, with descriptions of female genitalia of three species
Source: Zookeys. 2019 Jun 13;855:55–69. doi: 10.3897/zookeys.855.34024 (PMC6586668; doi:10.3897/zookeys.855.34024)
Supplement: XML Treatment for Tsauria cehengensis [file zookeys.855.34024-treatment3.xml]

<!DOCTYPE tp:taxon-treatment
  PUBLIC "-//TaxonX//DTD Taxonomic Treatment Publishing DTD v0 20100105//EN" "tax-treatment-NSO.dtd">
<tp:taxon-treatment xmlns:tp="http://www.plazi.org/taxpub"><tp:treatment-meta><kwd-group><label>Taxon classification</label><kwd><named-content xmlns:xlink="http://www.w3.org/1999/xlink" content-type="kingdom">Animalia</named-content></kwd><kwd><named-content xmlns:xlink="http://www.w3.org/1999/xlink" content-type="order">Hemiptera</named-content></kwd><kwd><named-content xmlns:xlink="http://www.w3.org/1999/xlink" content-type="family">Cixiidae</named-content></kwd></kwd-group><mixed-citation publication-type="journal"><person-group><name><surname>Zhi</surname><given-names>Yan</given-names></name><name><surname>Zhang</surname><given-names>Pei</given-names></name><name><surname>Yang</surname><given-names>Lin</given-names></name><name><surname>Chen</surname><given-names>Xiang-sheng</given-names></name></person-group><article-title>Two new species of the genus <italic><tp:taxon-name><tp:taxon-name-part taxon-name-part-type="genus" reg="Tsauria">Tsauria</tp:taxon-name-part></tp:taxon-name></italic> Koçak &amp; Kemal (<tp:taxon-name><tp:taxon-name-part taxon-name-part-type="order">Hemiptera</tp:taxon-name-part></tp:taxon-name>, <tp:taxon-name><tp:taxon-name-part taxon-name-part-type="infraorder">Fulgoromorpha</tp:taxon-name-part></tp:taxon-name>, <tp:taxon-name><tp:taxon-name-part taxon-name-part-type="family">Cixiidae</tp:taxon-name-part></tp:taxon-name>) from China, with descriptions of female genitalia of three species</article-title><source>Zookeys</source><day>13</day><month>6</month><year>2019</year><volume>855</volume><fpage>55</fpage><lpage>69</lpage><pub-id pub-id-type="doi">10.3897/zookeys.855.34024</pub-id></mixed-citation></tp:treatment-meta><tp:nomenclature><tp:taxon-name>
            <tp:taxon-name-part taxon-name-part-type="genus" reg="Tsauria">Tsauria</tp:taxon-name-part>
            <tp:taxon-name-part taxon-name-part-type="species" reg="cehengensis">cehengensis</tp:taxon-name-part>
          </tp:taxon-name><tp:taxon-authority>(Zhang &amp; Chen, 2011)</tp:taxon-authority><xref ref-type="fig" rid="F4">Figs 27–37</xref><!--PageBreak --><tp:nomenclature-citation-list><tp:nomenclature-citation><tp:taxon-name>
                <tp:taxon-name-part taxon-name-part-type="genus" reg="Discophorellus">Discophorellus</tp:taxon-name-part>
                <tp:taxon-name-part taxon-name-part-type="species" reg="cehengensis">cehengensis</tp:taxon-name-part>
              </tp:taxon-name><comment>Zhang &amp; Chen, 2011: 61, figs 1–11, 36–37.</comment></tp:nomenclature-citation><tp:nomenclature-citation><tp:taxon-name>
                <tp:taxon-name-part taxon-name-part-type="genus" reg="Tsauria">Tsauria</tp:taxon-name-part>
                <tp:taxon-name-part taxon-name-part-type="species" reg="cehengensis">cehengensis</tp:taxon-name-part>
              </tp:taxon-name><comment>(Zhang &amp; Chen, 2011): <xref ref-type="bibr" rid="B7">Xing and Chen 2014</xref>: 149.</comment></tp:nomenclature-citation></tp:nomenclature-citation-list></tp:nomenclature><tp:treatment-sec sec-type="material" id="SECID0ENXAE"><title>Material examined.</title><p><bold>China</bold>: 1♂, Guizhou, Ceheng County (900 m), 29 June–1 July 2006, Qiong-zhang Song (holotype); 9♂♂3♀♀, same data as holotype, Qiong-zhang Song, Pei Zhang (paratypes); 4♀♀, Guizhou, Ziyun County, Getuhe, Dahemiaozhai (930 m), 24–27 June 2006, Pei Zhang (paratypes); 2♂♂, Guizhou, Libo County, Maolan, Banzhai, 4–6 July 2010, Pei Zhang, Xiao-hui Hou; 1♂1♀, Guizhou, Libo County, Maolan, Wengang, 4 July 2010, Pei Zhang; 1♂, Guizhou, Huishui County, Duanshan, Guangrong, 9 May 2013, Jian-kun Long; 1♂2♀♀, Guizhou, Guiyang, Forest Park, 25 June 2010, Yan-li Zheng; 1♂1♀, Jiangsu, Longnan County, Jiulianshan, Daqiutian, 24 July 2009, Ze-hong Meng; 3♂♂3♀♀, Anhui, Huangshan City, Tangkou (500 m), 20 May 2008, Zheng-guang Zhang; 17♂♂19♀♀, Guangxi, Shangsi County, Shiwandashan National Forest Park, 2 May 2011, Rong Huang, Xiao-fei Yu; 1♀, Guangxi, Shangsi County, Shiwandashan National Forest Park, 9 June 2012, Jian-kun Long; 1♂1♀, Guangxi, Shangsi County, Shiwandashan National Forest Park, 30 May 2012, Nan-nan Yang; 1♂1♀, Guizhou, Leishan County, Leigongshan, Xiaodanjiang, 6–8 July 2011, Jian-kun Long, Wei-bin Zheng; 1♂2♀♀, Guizhou, Wangmo County, Xintun, 28-June 2013, Jian-kun Long, Yang-yang Liu; 1♂, Guizhou, Congjiang County, Guanghui, 20 July 2016, Zheng-xue Zhao.</p></tp:treatment-sec><tp:treatment-sec sec-type="description" id="SECID0EVXAE"><title>Supplementary description.</title><p>Female genitalia. Tergite IX (Figs <xref ref-type="fig" rid="F4">27</xref>, <xref ref-type="fig" rid="F4">28</xref>, <xref ref-type="fig" rid="F4">30</xref>) moderately sclerotized, with a large nearly trapezoidal wax plate. Anal segment (Figs <xref ref-type="fig" rid="F4">27</xref>, <xref ref-type="fig" rid="F4">29</xref>) rectangle, 2.1 times longer than wide in dorsal view. Gonapophysis VIII (Fig. <xref ref-type="fig" rid="F4">31</xref>) elongate, and slightly curved upwards. Gonapophysis IX (Fig. <xref ref-type="fig" rid="F4">32</xref>) with two middle teeth, denticulate portion with only one small rounded odontoid. Gonoplac (Fig. <xref ref-type="fig" rid="F4">33</xref>) rod-like, 3.9 times longer than wide in lateral view. The length of posterior vagina (Figs <xref ref-type="fig" rid="F4">34</xref>, <xref ref-type="fig" rid="F4">35</xref>) equal to the width. Posterior vagina with many small round, oval and oblong sclerites both in ventral and dorsal view. Sclerites in ventral view mainly concentrated in the middle area and the ones in dorsal view mainly concentrated in left side. Internal genitalia as shown in Fig. <xref ref-type="fig" rid="F4">36</xref>.</p><fig id="F4" position="float" orientation="portrait"><label>Figures 27–37.</label><caption><p><italic><tp:taxon-name><tp:taxon-name-part taxon-name-part-type="genus" reg="Tsauria">Tsauria</tp:taxon-name-part><tp:taxon-name-part taxon-name-part-type="species" reg="cehengensis">cehengensis</tp:taxon-name-part></tp:taxon-name></italic> (Zhang &amp; Chen, 2011) <bold>27–36</bold>, female <bold>27</bold> genitalia, lateral view <bold>28</bold> genitalia, ventral view <bold>29</bold> anal segment, dorsal view <bold>30</bold> tergite IX, caudal view <bold>31</bold> gonapophysis VIII and gonocoxa VIII, dorsal view <bold>32</bold> gonapophysis IX, lateral view <bold>33</bold> gonoplac, inner lateral view <bold>34</bold> posterior vagina, ventral view <bold>35</bold> posterior vagina, dorsal view <bold>36</bold> internal genitalia <bold>37</bold> head, top view, male. Scale bars: 0.5 mm.</p></caption><graphic xmlns:xlink="http://www.w3.org/1999/xlink" xlink:href="zookeys-855-055-g004.jpg" position="float" orientation="portrait" xlink:type="simple" id="oo_310004.jpg"/></fig></tp:treatment-sec><tp:treatment-sec sec-type="distribution" id="SECID0EX1AE"><title>Distributions.</title><p>China (Anhui, Jiangsu, Guangxi, Guizhou).</p></tp:treatment-sec><tp:treatment-sec sec-type="notes" id="SECID0E31AE"><title>Note.</title><p>The female genitalia of this species are described and illustrated for the first time.</p></tp:treatment-sec><ref-list><ref id="B7"><mixed-citation xmlns:xlink="http://www.w3.org/1999/xlink" xlink:type="simple"><person-group><name name-style="western"><surname>Xing</surname><given-names>JC</given-names></name><name name-style="western"><surname>Chen</surname><given-names>XS</given-names></name></person-group> (<year>2014</year>) <article-title>Nomenclatural changes for the genus <italic><tp:taxon-name><tp:taxon-name-part taxon-name-part-type="genus">Discophorellus</tp:taxon-name-part></tp:taxon-name></italic> Tsaur &amp; Hsu, 1991 and new replacement name for <italic><tp:taxon-name><tp:taxon-name-part taxon-name-part-type="genus">Numata</tp:taxon-name-part></tp:taxon-name></italic> Matsumura, 1935 (<tp:taxon-name><tp:taxon-name-part taxon-name-part-type="order">Hemiptera</tp:taxon-name-part></tp:taxon-name>: <tp:taxon-name><tp:taxon-name-part taxon-name-part-type="infraorder">Fulgoromorpha</tp:taxon-name-part></tp:taxon-name>).</article-title><source>Zootaxa</source><volume>3856</volume>(<issue>1</issue>): <fpage>149</fpage>–<lpage>150</lpage>. <ext-link xlink:type="simple" ext-link-type="doi" xlink:href="10.11646/zootaxa.3856.1.8">https://doi.org/10.11646/zootaxa.3856.1.8</ext-link></mixed-citation></ref></ref-list></tp:taxon-treatment>
