# Supplementary material for: Two new species of the genus Tsauria Koçak & Kemal (Hemiptera, Fulgoromorpha, Cixiidae) from China, with descriptions of female genitalia of three species
Source: Zookeys. 2019 Jun 13;855:55–69. doi: 10.3897/zookeys.855.34024 (PMC6586668; doi:10.3897/zookeys.855.34024)
Supplement: XML Treatment for Tsauria longispina [file zookeys.855.34024-treatment4.xml]

<!DOCTYPE tp:taxon-treatment
  PUBLIC "-//TaxonX//DTD Taxonomic Treatment Publishing DTD v0 20100105//EN" "tax-treatment-NSO.dtd">
<tp:taxon-treatment xmlns:tp="http://www.plazi.org/taxpub"><tp:treatment-meta><kwd-group><label>Taxon classification</label><kwd><named-content xmlns:xlink="http://www.w3.org/1999/xlink" content-type="kingdom">Animalia</named-content></kwd><kwd><named-content xmlns:xlink="http://www.w3.org/1999/xlink" content-type="order">Hemiptera</named-content></kwd><kwd><named-content xmlns:xlink="http://www.w3.org/1999/xlink" content-type="family">Cixiidae</named-content></kwd></kwd-group><mixed-citation publication-type="journal"><person-group><name><surname>Zhi</surname><given-names>Yan</given-names></name><name><surname>Zhang</surname><given-names>Pei</given-names></name><name><surname>Yang</surname><given-names>Lin</given-names></name><name><surname>Chen</surname><given-names>Xiang-sheng</given-names></name></person-group><article-title>Two new species of the genus <italic><tp:taxon-name><tp:taxon-name-part taxon-name-part-type="genus" reg="Tsauria">Tsauria</tp:taxon-name-part></tp:taxon-name></italic> Koçak &amp; Kemal (<tp:taxon-name><tp:taxon-name-part taxon-name-part-type="order">Hemiptera</tp:taxon-name-part></tp:taxon-name>, <tp:taxon-name><tp:taxon-name-part taxon-name-part-type="infraorder">Fulgoromorpha</tp:taxon-name-part></tp:taxon-name>, <tp:taxon-name><tp:taxon-name-part taxon-name-part-type="family">Cixiidae</tp:taxon-name-part></tp:taxon-name>) from China, with descriptions of female genitalia of three species</article-title><source>Zookeys</source><day>13</day><month>6</month><year>2019</year><volume>855</volume><fpage>55</fpage><lpage>69</lpage><pub-id pub-id-type="doi">10.3897/zookeys.855.34024</pub-id></mixed-citation></tp:treatment-meta><tp:nomenclature><tp:taxon-name>
            <tp:taxon-name-part taxon-name-part-type="genus" reg="Tsauria">Tsauria</tp:taxon-name-part>
            <tp:taxon-name-part taxon-name-part-type="species" reg="longispina">longispina</tp:taxon-name-part>
            <object-id xmlns:xlink="http://www.w3.org/1999/xlink" content-type="zoobank" xlink:type="simple">http://zoobank.org/A394C767-D2ED-4689-89DB-5B16D0CF4232</object-id>
          </tp:taxon-name><tp:taxon-authority>Zhi &amp; Chen</tp:taxon-authority><tp:taxon-status xmlns:xlink="http://www.w3.org/1999/xlink" xlink:type="simple">sp. nov.</tp:taxon-status><xref ref-type="fig" rid="F1">Figs 3</xref><xref ref-type="fig" rid="F1">, 4</xref><xref ref-type="fig" rid="F5">; 38–49</xref><xref ref-type="fig" rid="F6">, 50–59</xref></tp:nomenclature><tp:treatment-sec sec-type="type material" id="SECID0E13AE"><title>Type material.</title><p>Holotype: ♂, <bold>China</bold>: Zhejiang, Hangzhou City, Tianmushan, 22 July 2009, Ting-ting He; paratypes: 24♂♂33♀♀, Zhejiang, Hangzhou City, Tianmushan, <!--PageBreak --><!--PageBreak --><!--PageBreak -->20–22 July 2009, Yong Chen, Ting-ting He; 1♂, Zhejiang, Longquan City, Fengyangshan, 28–29 July 2009, Ting-ting He; 2♂♂, Guizhou, Liping County, Taipingshan (520–859 m), 15–23 July 2006, Zheng-Guang Zhang; 1♂4♀♀, Guizhou, Liping County, Deshun, 14 July 2016, Yan-li Zheng, Nian Gong, Zheng-xue Zhao, Ying-jian Wang; 1♂, Hainan, Wuzhishan (650 m), 14 July 2007, Ji-chun Xing; 3♂♂, Fujian, Jianou City, Wanmulin, 8–10 August 2009, Pei Zhang, Jun-qiang Ni; 2♂♂4♀♀, Fujian, Jianou City, Wanmulin, 20 May 2012, Jian-kun Long, Wei-cheng Yang; 1♂1♀, Fujian, Dehua county, Guobao, Yunlonggu, 11 May 2012, Jian-kun Long, Wei-cheng Yang; 1♂, Fujian, Datian County, Forest Park, 14 May 2012, Wei-cheng Yang.</p></tp:treatment-sec><tp:treatment-sec sec-type="description" id="SECID0EG4AE"><title>Description.</title><p>Body length: male 6.8–7.6 mm (<italic>n</italic> = 37), female 7.0–8.3 mm (<italic>n</italic> = 42).</p><p>Coloration. General color yellowish brown (Figs <xref ref-type="fig" rid="F1">3</xref>, <xref ref-type="fig" rid="F1">4</xref>, <xref ref-type="fig" rid="F5">38–39</xref>). Eyes yellowish brown, ocelli pale yellow. Vertex, face, rostrum, pronotum and mesonotum brown. Forewing semi-translucent, yellowish brown, apical 1/5 with a wide blackish brown stripe, stigma yellowish brown. Hind tibiae yellowish brown and abdominal sternites dark brown.</p><fig id="F5" position="float" orientation="portrait"><label>Figures 38–49.</label><caption><p><italic><tp:taxon-name><tp:taxon-name-part taxon-name-part-type="genus" reg="Tsauria">Tsauria</tp:taxon-name-part><tp:taxon-name-part taxon-name-part-type="species" reg="longispina">longispina</tp:taxon-name-part></tp:taxon-name></italic> sp. nov., male <bold>38</bold> head and thorax, dorsal view <bold>39</bold> face, ventral view <bold>40</bold> head, top view <bold>41</bold> forewing <bold>42</bold> genitalia, lateral view <bold>43</bold> pygofer and gonostyli, ventral view <bold>44</bold> anal segment, dorsal view <bold>45</bold> gonostyli, inner lateral view <bold>46</bold> aedeagus, right side <bold>47</bold> aedeagus, left side <bold>48</bold> aedeagus, dorsal view <bold>49</bold> aedeagus, ventral view. Scale bars: 0.5 mm (<bold>38–40, 42–49</bold>); 1.0 mm <bold>(41</bold>).</p></caption><graphic xmlns:xlink="http://www.w3.org/1999/xlink" xlink:href="zookeys-855-055-g005.jpg" position="float" orientation="portrait" xlink:type="simple" id="oo_310005.jpg"/></fig><p>Head and thorax. Vertex (Figs <xref ref-type="fig" rid="F1">3</xref>, <xref ref-type="fig" rid="F5">38</xref>, <xref ref-type="fig" rid="F5">40</xref>) broad, 1.3 times wider than long; subapical carina with middle prominent into obtuse angle, median carina interrupted by subapical carina, with anterior portion complete, posterior portion only discernible at basal half. Frons (Fig. <xref ref-type="fig" rid="F5">39</xref>) 1.2 times as long as wide. Clypeus with median carina distinct and elevated throughout. Pronotum (Figs <xref ref-type="fig" rid="F1">3</xref>, <xref ref-type="fig" rid="F5">38</xref>) 1.8 times longer than vertex; mesonotum 1.5 times longer than pronotum and vertex combined. Forewing (Fig. <xref ref-type="fig" rid="F5">41</xref>) 2.7 times longer than wide, with 12 apical and 7 subapical cells; RP 3 branches, MP with 5 terminals: MP<sub>11</sub>, MP<sub>12</sub>, MP<sub>2</sub>, MP<sub>3</sub>, and MP<sub>4</sub>, fork MP<sub>1</sub>+MP<sub>2</sub> basad of fork MP<sub>3</sub>+MP<sub>4</sub>. Hind tibia with 3‒4 lateral spines; chaetotaxy of hind tarsi: 9/10‒12, second segment of hind tarsus with 6‒9 platellae.</p><p>Male genitalia. Pygofer (Figs <xref ref-type="fig" rid="F5">42</xref>, <xref ref-type="fig" rid="F5">43</xref>) symmetrical, dorsal margin concave and U-shaped ventrally; in lateral view, lateral lobes triangularly extended caudally, apex round. Medioventral process mastoid ventrally. Anal segment (Figs <xref ref-type="fig" rid="F5">42</xref>, <xref ref-type="fig" rid="F5">44</xref>) long tubular, symmetrical, 2.9 times longer than wide in dorsal view; anal style finger-like, slightly beyond anal segment. Gonostyli (Figs <xref ref-type="fig" rid="F5">42</xref>, <xref ref-type="fig" rid="F5">43</xref>, <xref ref-type="fig" rid="F5">45</xref>) in ventral view, symmetrical, widening towards apex, apical part extended, apical margin rounded; in lateral view, “L-shaped”. Aedeagus (Figs <xref ref-type="fig" rid="F5">46–49</xref>) in total with four processes. Left side of periandrium with a medium-sized spinose process, slightly curved, directed left-ventrocephalically at apex; right side near apex of periandrium with a short spinose process, directed left-dorsocephalically; periandrium with a medium-sized spinose process positioning slightly to left side of its dorsal margin, slightly curved upward and directed right-dorsally at apex; ventral margin of aedeagal periandrium with an extremely long spinose process, which is the longest of all spinose processes of periandrium, straight, generally directed towards left side, apex directed cephalically. Endosoma moderately sclerotized, structure simple, generally curving left.</p><p>Female genitalia. Tergite IX (Figs <xref ref-type="fig" rid="F6">50</xref>, <xref ref-type="fig" rid="F6">51</xref>, <xref ref-type="fig" rid="F6">53</xref>) subtriangular, moderately sclerotized, divided by median keel. Anal segment (Figs <xref ref-type="fig" rid="F6">50</xref>, <xref ref-type="fig" rid="F6">53</xref>) rectangle, 2.3 times longer than wide in dorsal view. Gonapophysis VIII (Fig. <xref ref-type="fig" rid="F6">54</xref>) elongate, and slightly curved upwards. Gonapophysis IX (Fig. <xref ref-type="fig" rid="F6">55</xref>) with two middle teeth, denticulate portion with <!--PageBreak -->only one small rounded odontoid. Gonoplac (Fig. <xref ref-type="fig" rid="F6">56</xref>) rod-like, 3.7 times longer than wide in lateral view. Posterior vagina (Figs <xref ref-type="fig" rid="F6">57</xref>, <xref ref-type="fig" rid="F6">58</xref>) elongate. Posterior vagina with many small round, oval and oblong sclerites both in ventral and dorsal view. Sclerites in ventral view dispersed and the ones in dorsal view mainly concentrated in left side. Internal genitalia as shown in Fig. <xref ref-type="fig" rid="F6">59</xref>.</p><fig id="F6" position="float" orientation="portrait"><label>Figures 50–59.</label><caption><p><italic><tp:taxon-name><tp:taxon-name-part taxon-name-part-type="genus" reg="Tsauria">Tsauria</tp:taxon-name-part><tp:taxon-name-part taxon-name-part-type="species" reg="longispina">longispina</tp:taxon-name-part></tp:taxon-name></italic> sp. nov., female <bold>50</bold> genitalia, lateral view <bold>51</bold> genitalia, ventral view <bold>52</bold> anal segment, dorsal view <bold>53</bold> tergite IX, caudal view <bold>54</bold> gonapophysis VIII and gonocoxa VIII, dorsal view <bold>55</bold> gonapophysis IX, lateral view <bold>56</bold> gonoplac, inner lateral view <bold>57</bold> posterior vagina, ventral view <bold>58</bold> posterior vagina, dorsal view <bold>59</bold> internal genitalia. Scale bars: 0.5 mm.</p></caption><graphic xmlns:xlink="http://www.w3.org/1999/xlink" xlink:href="zookeys-855-055-g006.jpg" position="float" orientation="portrait" xlink:type="simple" id="oo_310006.jpg"/></fig></tp:treatment-sec><tp:treatment-sec sec-type="distribution" id="SECID0EBFAG"><title>Distributions.</title><p>China (Fujian, Guizhou, Hainan, Zhejiang).</p></tp:treatment-sec><tp:treatment-sec sec-type="etymology" id="SECID0EGFAG"><title>Etymology.</title><p>The specific name is derived from the Latin prefixes “<italic>longi</italic>” and noun “<italic>spina</italic>”, referring to the ventral margin of aedeagal periandrium with an extremely long spinose process, which is the longest of all spinose processes of the periandrium.</p></tp:treatment-sec><tp:treatment-sec sec-type="remarks" id="SECID0EQFAG"><title>Remarks.</title><p>Male genitalia of <italic><tp:taxon-name><tp:taxon-name-part taxon-name-part-type="genus" reg="Tsauria">T.</tp:taxon-name-part><tp:taxon-name-part taxon-name-part-type="species" reg="longispina">longispina</tp:taxon-name-part></tp:taxon-name></italic> sp. nov. is similar to <italic><tp:taxon-name><tp:taxon-name-part taxon-name-part-type="genus" reg="Tsauria">T.</tp:taxon-name-part><tp:taxon-name-part taxon-name-part-type="species" reg="brevispina">brevispina</tp:taxon-name-part></tp:taxon-name></italic> sp. nov., but differs in: (1) spinose process on ventral margin of periandrium being the longest of all spinose processes of periandrium, straight (in <italic><tp:taxon-name><tp:taxon-name-part taxon-name-part-type="genus" reg="Tsauria">T.</tp:taxon-name-part><tp:taxon-name-part taxon-name-part-type="species" reg="brevispina">brevispina</tp:taxon-name-part></tp:taxon-name></italic>, spinose process on ventral margin of periandrium being the shortest of all spinose processes of periandrium, hooked at apex); (2) spinose process on right side near apex of periandrium slightly curved, directed left-dorsocephalically at apex (the latter strongly curved, directed dorsocaudally at apex).</p><p>Female genitalia of <italic><tp:taxon-name><tp:taxon-name-part taxon-name-part-type="genus" reg="Tsauria">T.</tp:taxon-name-part><tp:taxon-name-part taxon-name-part-type="species" reg="longispina">longispina</tp:taxon-name-part></tp:taxon-name></italic> sp. nov. is similar to <italic><tp:taxon-name><tp:taxon-name-part taxon-name-part-type="genus" reg="Tsauria">T.</tp:taxon-name-part><tp:taxon-name-part taxon-name-part-type="species" reg="cehengensis">cehengensis</tp:taxon-name-part></tp:taxon-name></italic> (Zhang &amp; Chen), but differs in: (1) wax plate divided by median keel (the latter widened laterally and without median keel; (2) posterior vagina elongate (in <italic><tp:taxon-name><tp:taxon-name-part taxon-name-part-type="genus" reg="Tsauria">T.</tp:taxon-name-part><tp:taxon-name-part taxon-name-part-type="species" reg="cehengensis">cehengensis</tp:taxon-name-part></tp:taxon-name></italic>, the length of posterior vagina equal to the width).</p></tp:treatment-sec><tp:treatment-sec><!--Section generated to contain objects referenced in tp:taxon-treatment.--><fig id="F1" position="float" orientation="portrait"><label>Figures 1–4.</label><caption><p><italic><tp:taxon-name><tp:taxon-name-part taxon-name-part-type="genus" reg="Tsauria">Tsauria</tp:taxon-name-part><tp:taxon-name-part taxon-name-part-type="species" reg="brevispina">brevispina</tp:taxon-name-part></tp:taxon-name></italic> sp. nov., male <bold>1</bold> dorsal view <bold>2</bold> lateral view <bold>3–4</bold><italic><tp:taxon-name><tp:taxon-name-part taxon-name-part-type="genus" reg="Tsauria">Tsauria</tp:taxon-name-part><tp:taxon-name-part taxon-name-part-type="species" reg="longispina">longispina</tp:taxon-name-part></tp:taxon-name></italic> sp. nov., male <bold>3</bold> dorsal view <bold>4</bold> lateral view.</p></caption><graphic xmlns:xlink="http://www.w3.org/1999/xlink" xlink:href="zookeys-855-055-g001.jpg" position="float" orientation="portrait" xlink:type="simple" id="oo_310001.jpg"/></fig></tp:treatment-sec></tp:taxon-treatment>
